# Supplementary material for: Mapping the Inorganic and Proteomic Differences among Different Types of Human Teeth: A Preliminary Compositional Insight
Source: Biomolecules. 2020 Nov 11;10(11):1540. doi: 10.3390/biom10111540 (PMC7697572; doi:10.3390/biom10111540)
Supplement: Supplementary file 1 [file biomolecules-10-01540-s001.zip]

Archive with 2 entries (2 files):
- second_trial-peptides full.xlsx
- Supplementary Information.docx
